# Supplementary material for: Computational approach to modeling microbiome landscapes associated with chronic human disease progression
Source: PLoS Comput Biol. 2022 Aug 4;18(8):e1010373. doi: 10.1371/journal.pcbi.1010373 (PMC9380910; doi:10.1371/journal.pcbi.1010373)
Supplement: S4 Table — (XLSX) [file pcbi.1010373.s015.xlsx]

## Sheet: Sheet2
Supplementary Table 4: KEGG pathways that were significantly disrupted along at least one of the modeled progression paths.
Pathways	Path1	Path2	Path3	Path4	Class
Pentose and glucuronate interconversions	0.57568	0.361342	0.635119	0.414579	Carbohydrate metabolism
Galactose metabolism	0.556414	0.393737	0.60311	0.453149	Carbohydrate metabolism
Nitrogen metabolism	0.535046	0.534926	0.372279	0.390371	Energy metabolism
Secondary bile acid biosynthesis	0.534784	ns	0.611823	ns	Lipid metabolism
Primary bile acid biosynthesis	0.53451	ns	0.611276	ns	Lipid metabolism
Cyanoamino acid metabolism	0.456373	ns	ns	ns	Metabolism of other amino acids
Sphingolipid metabolism	0.442258	ns	0.596984	ns	Lipid metabolism
Starch and sucrose metabolism	0.44217	ns	0.534485	ns	Carbohydrate metabolism
Amino sugar and nucleotide sugar metabolism	0.437548	ns	0.428387	ns	Carbohydrate metabolism
Sulfur metabolism	0.427571	0.383861	0.627501	0.507949	Energy metabolism
Phenylalanine metabolism	0.423221	0.358615	0.507347	0.34205	Amino acid metabolism
Peroxisome	0.412241	ns	ns	ns	Transport and catabolism
Aminobenzoate degradation	0.400699	0.38977	0.656182	0.55758	Xenobiotics biodegradation and metabolism
Other glycan degradation	0.400121	ns	0.447263	ns	Glycan biosynthesis and metabolism
Glyoxylate and dicarboxylate metabolism	0.399365	0.467805	0.529638	0.542124	Carbohydrate metabolism
Lysosome	0.390978	ns	0.525759	ns	Transport and catabolism
Glycosaminoglycan degradation	0.371326	ns	0.444343	ns	Glycan biosynthesis and metabolism
Folate biosynthesis	0.342971	ns	ns	ns	Metabolism of cofactors and vitamins
Biotin metabolism	0.342618	ns	0.600265	0.314679	Metabolism of cofactors and vitamins
Alanine, aspartate and glutamate metabolism	0.333175	ns	ns	ns	Amino acid metabolism
Taurine and hypotaurine metabolism	0.323497	0.545937	0.410392	0.561111	Metabolism of other amino acids
Adipocytokine signaling pathway	0.319617	ns	ns	ns	Endocrine system
Ethylbenzene degradation	0.317362	0.330176	0.557583	0.479871	Xenobiotics biodegradation and metabolism
Naphthalene degradation	0.308862	0.346914	0.48898	0.484712	Xenobiotics biodegradation and metabolism
Fructose and mannose metabolism	0.307783	ns	0.301717	ns	Carbohydrate metabolism
Ascorbate and aldarate metabolism	0.306083	0.38701	0.490793	0.480808	Carbohydrate metabolism
Selenocompound metabolism	0.30038	0.448754	0.582121	0.578483	Metabolism of other amino acids
Biosynthesis of vancomycin group antibiotics	ns	-0.359835	ns	-0.525985	Metabolism of terpenoids and polyketides
Streptomycin biosynthesis	ns	-0.390805	ns	-0.4991	Biosynthesis of other secondary metabolites
Polyketide sugar unit biosynthesis	ns	-0.346633	ns	-0.471353	Metabolism of terpenoids and polyketides
Zeatin biosynthesis	ns	ns	-0.347407	-0.465311	Metabolism of terpenoids and polyketides
Drug metabolism - other enzymes	ns	ns	-0.525351	-0.442629	Xenobiotics biodegradation and metabolism
One carbon pool by folate	ns	ns	-0.377966	-0.400356	Metabolism of cofactors and vitamins
Butirosin and neomycin biosynthesis	ns	-0.467698	ns	-0.395839	Biosynthesis of other secondary metabolites
Riboflavin metabolism	ns	ns	-0.454511	ns	Metabolism of cofactors and vitamins
RNA degradation	ns	ns	-0.350975	ns	Folding, sorting and degradation
Biosynthesis of ansamycins	ns	-0.343678	ns	ns	Metabolism of terpenoids and polyketides
Toluene degradation	ns	0.496235	ns	ns	Xenobiotics biodegradation and metabolism
Lipoic acid metabolism	ns	ns	0.311681	ns	Metabolism of cofactors and vitamins
Arginine and proline metabolism	ns	ns	0.358182	ns	Amino acid metabolism
Histidine metabolism	ns	-0.380434	0.365059	ns	Amino acid metabolism
Linoleic acid metabolism	ns	ns	0.399186	ns	Lipid metabolism
Bisphenol degradation	ns	ns	0.422061	ns	Xenobiotics biodegradation and metabolism
Phosphonate and phosphinate metabolism	ns	ns	0.559339	ns	Metabolism of other amino acids
Nitrotoluene degradation	ns	ns	ns	0.32796	Xenobiotics biodegradation and metabolism
Bacterial secretion system	ns	ns	-0.304781	0.340237	Membrane transport
Glycerolipid metabolism	ns	ns	ns	0.357621	Lipid metabolism
Limonene and pinene degradation	ns	ns	0.407876	0.39027	Metabolism of terpenoids and polyketides
Tryptophan metabolism	ns	ns	ns	0.395523	Amino acid metabolism
Pyruvate metabolism	ns	ns	ns	0.403544	Carbohydrate metabolism
Butanoate metabolism	ns	ns	ns	0.410137	Carbohydrate metabolism
Fatty acid metabolism	ns	ns	0.349302	0.411765	Lipid metabolism
Valine, leucine and isoleucine degradation	ns	ns	0.612346	0.420025	Amino acid metabolism
Glycerophospholipid metabolism	ns	ns	0.382771	0.424043	Lipid metabolism
Two-component system	ns	ns	ns	0.428837	Signal transduction
ABC transporters	ns	ns	ns	0.434537	Membrane transport
Phosphotransferase system (PTS)	ns	ns	ns	0.463787	Membrane transport
Lysine degradation	ns	ns	0.563593	0.470087	Amino acid metabolism
Geraniol degradation	ns	0.388551	0.47569	0.4786	Metabolism of terpenoids and polyketides
Glutathione metabolism	ns	0.556798	ns	0.484269	Metabolism of other amino acids
Benzoate degradation	ns	ns	0.316607	0.499616	Xenobiotics biodegradation and metabolism
Sulfur relay system	ns	ns	ns	0.508703	Folding, sorting and degradation
Tyrosine metabolism	ns	0.318759	0.392383	0.509417	Amino acid metabolism
Propanoate metabolism	ns	ns	ns	0.513987	Carbohydrate metabolism
Xylene degradation	ns	0.387039	ns	0.514051	Xenobiotics biodegradation and metabolism
Metabolism of xenobiotics by cytochrome P450	ns	0.387087	0.446345	0.57334	Xenobiotics biodegradation and metabolism
Dioxin degradation	ns	0.533412	ns	0.604668	Xenobiotics biodegradation and metabolism
Carbon fixation in photosynthetic organisms	-0.300793	-0.340521	-0.580689	-0.494225	Energy metabolism
Valine, leucine and isoleucine biosynthesis	-0.301855	ns	ns	ns	Amino acid metabolism
Tetracycline biosynthesis	-0.345118	ns	ns	ns	Metabolism of terpenoids and polyketides
Glycine, serine and threonine metabolism	-0.36125	ns	-0.484856	ns	Amino acid metabolism
Cell cycle - Caulobacter	-0.364872	ns	-0.487461	-0.347222	Cell growth and death
Phenylalanine, tyrosine and tryptophan biosynthesis	-0.37445	-0.411282	-0.371923	-0.346071	Amino acid metabolism
Lysine biosynthesis	-0.390858	ns	-0.411583	ns	Amino acid metabolism
Pantothenate and CoA biosynthesis	-0.4174	-0.324125	-0.53069	-0.356	Metabolism of cofactors and vitamins
Synthesis and degradation of ketone bodies	-0.417559	ns	ns	0.308237	Lipid metabolism
Nicotinate and nicotinamide metabolism	-0.419363	ns	-0.620512	-0.302135	Metabolism of cofactors and vitamins
D-Alanine metabolism	-0.425758	ns	-0.602549	ns	Metabolism of other amino acids
Thiamine metabolism	-0.425937	ns	-0.512593	-0.325008	Metabolism of cofactors and vitamins
Photosynthesis	-0.435067	ns	-0.539421	ns	Energy metabolism
DNA replication	-0.454545	ns	-0.532877	-0.362302	Replication and repair
Purine metabolism	-0.458369	ns	-0.559362	ns	Nucleotide metabolism
Phenylpropanoid biosynthesis	-0.458559	-0.579254	-0.486533	-0.511139	Biosynthesis of other secondary metabolites
Nucleotide excision repair	-0.48721	-0.359507	-0.600334	-0.459223	Replication and repair
Epithelial cell signaling in Helicobacter pylori infection	-0.491374	-0.371081	-0.60995	-0.491274	Infectious disease: bacterial
Aminoacyl-tRNA biosynthesis	-0.497806	ns	-0.616035	-0.35287	Translation
Peptidoglycan biosynthesis	-0.50498	-0.367128	-0.629132	-0.430949	Glycan biosynthesis and metabolism
Mismatch repair	-0.513164	-0.369352	-0.591218	-0.449602	Replication and repair
Base excision repair	-0.519684	ns	-0.59696	ns	Replication and repair
Bacterial chemotaxis	-0.537621	-0.3786	ns	ns	Cell motility
Vibrio cholerae pathogenic cycle	-0.538139	ns	-0.62497	ns	Cellular community - prokaryotes
D-Glutamine and D-glutamate metabolism	-0.542656	-0.318939	-0.622908	-0.385995	Metabolism of other amino acids
Homologous recombination	-0.542955	-0.342438	-0.624321	-0.419677	Replication and repair
Fatty acid biosynthesis	-0.553815	-0.53182	-0.46067	-0.421621	Lipid metabolism
Terpenoid backbone biosynthesis	-0.555583	-0.373934	-0.630026	-0.444489	Metabolism of terpenoids and polyketides
Protein export	-0.561333	ns	-0.650751	ns	Folding, sorting and degradation
Plant-pathogen interaction	-0.566265	ns	-0.412306	ns	Environmental adaptation
RNA polymerase	-0.578737	-0.661861	-0.69689	-0.70516	Transcription
Ribosome	-0.586674	-0.353832	-0.669131	-0.39695	Translation
Pyrimidine metabolism	-0.594186	ns	-0.669182	-0.345829	Nucleotide metabolism
Flagellar assembly	-0.627144	-0.399598	-0.40085	ns	Cell motility
		negative correlation
		positive correlation
	ns: not significant
		documented in other studies
